# Supplementary material for: High-Density Microfluidic Chip with Vertical Structure for Digital PCR
Source: Sensors (Basel). 2025 Sep 1;25(17):5379. doi: 10.3390/s25175379 (PMC12431553; doi:10.3390/s25175379)
Supplement: Supplementary file 1 [file sensors-25-05379-s001.zip]

Archive with 1 entries (1 files):
- sensors-3824775-supplementary.pdf
